# Supplementary material for: Enteric Ganglioneuritis, a Common Feature in a Subcutaneous TBEV Murine Infection Model
Source: Microorganisms. 2021 Apr 18;9(4):875. doi: 10.3390/microorganisms9040875 (PMC8074024; doi:10.3390/microorganisms9040875)
Supplement: Supplementary file 1 [file microorganisms-09-00875-s001.zip]

Archive with 1 entries (1 files):
- microorganisms-1176056-supplementary.pdf
